# Supplementary material for: Multivariate Analysis Applied to Microwave-Driven Cyanide Polymerization: A Statistical View of a Complex System
Source: Polymers (Basel). 2023 Jan 12;15(2):410. doi: 10.3390/polym15020410 (PMC9866860; doi:10.3390/polym15020410)
Supplement: Supplementary file 1 [file polymers-15-00410-s001.zip]

Archive with 1 entries (1 files):
- polymers-2087073-supplementary.pdf
